# Supplementary material for: Extensive CArdioVAscular Characterization and Follow-Up of Patients Receiving Immune Checkpoint Inhibitors: A Prospective Multicenter Study
Source: Pharmaceuticals (Basel). 2023 Apr 20;16(4):625. doi: 10.3390/ph16040625 (PMC10142365; doi:10.3390/ph16040625)
Supplement: Supplementary file 1 [file pharmaceuticals-16-00625-s001.zip]

Archive with 1 entries (1 files):
- pharmaceuticals-2326799-supplementary.pdf
